# Supplementary material for: Theoretical Study on Singlet Fission Dynamics and Triplet Migration Process in Symmetric Heterotrimer Models
Source: Molecules. 2024 Nov 19;29(22):5449. doi: 10.3390/molecules29225449 (PMC11597243; doi:10.3390/molecules29225449)
Supplement: Supplementary file 1 [file molecules-29-05449-s001.zip]

Archive with 1 entries (1 files):
- molecules-3306963-supplementary.pdf
